# Supplementary material for: Characterization of Signal Sequences Determining the Nuclear/Nucleolar Import and Nuclear Export of the Caprine Arthritis-Encephalitis Virus Rev Protein
Source: Viruses. 2020 Aug 17;12(8):900. doi: 10.3390/v12080900 (PMC7471974; doi:10.3390/v12080900)
Supplement: Supplementary file 1 [file viruses-12-00900-s001.zip]

Archive with 1 entries (1 files):
- viruses-883507-supplementary.pdf
